# Supplementary material for: Wastewater Monitoring for Infectious Disease: Intentional Relationships between Academia, the Private Sector, and Local Health Departments for Public Health Preparedness
Source: Int J Environ Res Public Health. 2023 Aug 25;20(17):6651. doi: 10.3390/ijerph20176651 (PMC10487196; doi:10.3390/ijerph20176651)
Supplement: Supplementary file 1 [file ijerph-20-06651-s001.zip]

Archive with 1 entries (1 files):
- ijerph-2320991-supplementary.pdf
